# Supplementary material for: Refined ADME Profiles for ATC Drug Classes
Source: Pharmaceutics. 2025 Feb 28;17(3):308. doi: 10.3390/pharmaceutics17030308 (PMC11944659; doi:10.3390/pharmaceutics17030308)
Supplement: Supplementary file 1 [file pharmaceutics-17-00308-s001.zip]

Archive with 1 entries (1 files):
- pharmaceutics-3350713-supplementary.pdf
